# Supplementary material for: Duration of solid fuel cookstove use is associated with increased risk of acute lower respiratory infection among children under six months in rural central India
Source: PLoS One. 2019 Oct 24;14(10):e0224374. doi: 10.1371/journal.pone.0224374 (PMC6812868; doi:10.1371/journal.pone.0224374)
Supplement: S1 File — (CSV) [file pone.0224374.s002.csv]

NetID	hapduration
511415611	2
511415801	3
511415811	4
511416241	4
511416371	4
511416531	2
511416551	3
511416681	1
511416771	2
511416791	3
511416941	4
511416961	2
511416991	4
511417001	0
511417011	2
511417051	4
511417061	3
511417121	4
511417301	0
511417311	3
511417321	4
511417331	3
511417341	3
511417361	2
511417371	4
511417431	0
511417471	0
511417481	3
511417511	3
511417541	3
511417561	3
511417581	2
511417601	2
511417621	2
511417661	2
511417671	0
511417681	4
511417691	1
511417751	4
511417801	1
511417851	3
511417861	1
511417871	2
511417881	1
511417891	2
511417961	2
511417971	2
511417981	2
511417991	3
511418021	3
511418071	3
511418181	3
511418221	3
511418231	4
511418291	2
511418311	2
511418371	0
511418391	4
511418481	0
511418521	2
511418541	3
511418601	3
511418631	2
511418641	3
511418771	1
511418791	2
511418871	1
511418971	3
511418991	2
511419421	0
511419431	0
511419651	0
511419711	0
511419731	0
511420321	0
511420501	3
512413251	3
512413261	3
512414071	3
512414131	2
512414141	0
512414151	4
512414171	4
512414281	3
512414451	3
512414461	3
512414471	3
512414521	4
512414531	0
512414541	3
512414591	0
512414611	2
512414661	4
512414721	0
512414751	3
512414771	3
512414791	0
512414841	4
512414901	3
512414911	4
512414921	3
512414941	4
512414961	3
512414991	4
512415001	3
512415011	4
512415041	4
512415051	3
512415091	3
512415181	3
512415201	3
512415231	4
512415251	3
512415261	3
512415271	4
512415311	3
512415321	3
512415341	2
512415351	4
512415381	3
512415401	2
512415431	3
512415511	4
512415521	3
512415531	2
512415561	3
512415571	4
512415611	3
512415631	2
512415641	2
512415661	2
512415681	3
512415701	3
512415711	0
512415891	4
512415971	2
512415981	2
512416031	2
512416051	3
513420271	2
513420871	3
513420881	2
513420891	1
513420901	3
513420911	3
513421001	2
513421041	3
513421961	3
513422031	2
513422181	0
513422241	3
513422351	3
513422381	2
513422751	4
513422761	3
513422791	2
513422891	0
513423061	1
513423091	2
513423131	4
513423161	1
513423171	3
513423301	2
513423321	2
513423331	2
513423361	4
513423411	0
513423421	4
513423591	0
513423601	2
513423611	2
513423651	3
513423711	2
513423761	0
513423811	2
513423861	0
513423881	2
513423901	3
513423981	3
513423991	2
513424011	2
513424041	3
513424051	1
513424141	1
513424151	1
513424161	1
513424171	4
513424201	2
513424221	2
513424321	2
513424331	2
513424361	2
513424391	2
513424411	0
513424431	4
513424461	4
513424471	2
513424501	2
513424581	0
513424611	2
513424641	4
513424661	2
513424671	2
513424681	3
513424691	3
513424701	4
513424741	0
513424761	4
513424771	4
513424791	4
513424851	2
513424881	2
513424901	3
513424921	3
513424971	3
513425051	0
513425061	3
513425071	2
513425081	1
513425111	2
513425141	1
513425191	3
513425201	3
513425231	2
513425241	3
513425271	2
513425291	3
513425311	3
513425361	3
513425371	2
513425391	3
513425401	3
513425411	4
513425461	2
513425481	1
513425511	0
513425541	3
513425631	0
513425641	1
513425911	2
513425931	1
513426371	3
513427001	3
513427351	2
514420561	2
514422401	2
514422711	2
514422931	2
514422951	0
514423121	1
514423271	4
514423291	3
514423351	2
514423471	2
514423511	4
514423551	4
514423641	2
514423661	2
514423671	1
514423681	0
514423691	0
514423821	2
514423961	4
514424341	1
514424351	2
514424431	1
514424441	3
514424491	2
514424511	2
514424521	0
514424531	4
514424551	3
514424581	4
514424631	1
514424641	4
514424681	2
514424701	3
514424731	0
514424821	2
514424831	3
514424841	3
514424861	0
514424881	4
514424891	3
514424901	3
514424911	0
514424921	0
514424931	4
514424951	3
514425001	4
514425041	4
514425111	1
514425121	2
514425131	1
514425151	2
514425161	4
514425171	4
514425181	4
514425201	4
514425221	1
514425271	0
514425291	3
514425331	2
514425361	2
514425381	2
514425391	0
514425441	0
514425511	0
514425521	0
514425531	2
514425541	3
514425551	0
514425571	4
514425581	1
514425591	1
514425601	0
514425611	0
514425641	3
514425651	0
514425681	0
514425731	1
514425821	0
514425851	3
514425871	2
514425901	3
514425971	1
514425981	0
514426031	3
514426041	4
514426071	2
514426081	2
514426141	3
514426171	2
514426181	4
514426221	1
514426261	0
514426281	1
514426311	4
514426321	3
514426361	1
514426381	0
514426511	0
514426691	0
514426711	3
514426771	0
514426791	1
514426921	0
514426941	0
514427051	0
514427241	4
514427251	4
514427271	4
514427401	1
514427431	0
514427681	4
514427771	3
514428511	2
515422471	2
515422801	4
515423571	2
515424401	2
515425751	3
515425781	4
515425801	3
515425851	4
515425861	2
515425871	1
515425881	2
515425911	4
515426051	2
515426061	3
515426091	3
515426181	3
515426321	0
515426401	3
515426591	2
515426611	1
515426621	3
515426651	3
515426661	1
515426721	1
515426741	1
515426761	2
515426771	0
515426861	0
515426881	3
515426901	0
515426921	3
515426961	2
515426971	2
515426981	0
515426991	0
515427011	3
515427051	4
515427061	4
515427071	3
515427081	3
515427121	4
515427181	2
515427241	4
515427291	3
515427311	3
515427341	1
515427451	2
515427471	3
515427531	4
515427591	2
515427601	2
515427611	2
515427621	4
515427631	2
515427641	2
515427651	3
515427661	1
515427671	2
515427681	2
515427701	2
515427871	3
515427961	2
515427991	3
515428091	3
515428181	3
515428261	1
515428301	3
515428311	2
515428321	2
515428351	3
515428361	3
515428371	3
515428431	2
515428451	2
515428481	2
515428491	3
515428531	2
515428541	2
515428571	3
515428591	3
515428601	2
515428611	3
515428651	2
515428661	3
515428851	0
515428871	1
515428881	3
515428921	2
515428941	3
515428961	2
515429081	2
515429091	2
515429101	0
515429161	2
515429331	2
515429341	2
515430351	3
515431141	4
515431351	4
515431621	2
515431741	3
515432101	3
515432111	4
516417481	0
516417651	3
516417661	2
516417861	3
516417971	3
516418451	2
516419141	0
516419171	0
516419211	2
516419221	2
516419321	2
516419331	4
516419421	1
516419441	3
516419451	1
516420971	2
516421131	2
516421171	0
516421331	2
516421941	3
516421951	1
516422061	3
516422081	2
516422261	3
516422271	1
516422281	0
516422321	0
516422371	0
516422391	0
516422401	2
516422431	2
516422441	0
516422491	1
516422551	2
516422561	0
516422591	3
516422601	1
516422631	2
516422641	4
516422651	0
516422711	2
516422721	3
516422751	1
516422781	2
516422821	2
516422851	1
516422861	2
516422881	2
516422901	2
516422911	1
516422931	1
516422951	2
516422961	2
516422991	3
516423001	2
516423021	1
516423031	4
516423081	0
516423091	1
516423131	2
516423141	1
516423171	2
516423181	2
516423201	2
516423211	2
516423221	2
516423231	1
516423241	2
516423271	4
516423281	2
516423301	2
516423311	1
516423321	2
516423331	0
516423341	0
516423351	0
516423391	1
516423401	2
516423421	1
516423431	3
516423461	3
516423471	2
516423481	2
516423501	1
516423511	1
516423521	1
516423531	0
516423541	0
516423571	0
516423601	3
516423651	3
516423681	2
516423691	0
516423761	2
516423861	1
516423871	0
516423891	0
516423971	1
516423981	2
516423991	2
516424001	2
516424011	4
516424021	2
516424071	1
516424121	2
516424141	3
516424261	2
516424281	2
516424291	2
516424301	2
516424311	2
516424331	2
516424361	1
516424381	2
516424391	2
516424431	3
516424441	2
516424511	1
516424561	0
516424651	2
516424681	0
516424691	2
516424731	2
516424811	2
516424831	2
516424911	2
516425041	4
516425151	1
516425211	3
516425361	3
516425451	0
516425651	1
516425931	0
516425941	1
516426181	2
516426291	2
516426301	0
517417651	0
517418041	3
517418251	3
517418261	4
517418341	0
517418351	4
517418361	2
517418381	3
517418391	4
517418471	0
517418481	3
517418581	1
517418711	4
517418881	4
517418891	0
517418971	0
517419111	4
517419121	3
517419191	4
517419201	3
517419211	2
517419311	2
517419351	0
517419361	4
517419371	1
517419401	0
517419421	3
517419461	4
517419551	3
517419581	0
517419591	3
517419631	4
517419661	2
517419671	3
517419741	0
517419771	2
517419801	1
517419841	0
517419851	3
517419881	3
517419911	3
517419931	2
517419981	3
517420001	0
517421021	0
517421061	4
517421101	2
517421211	4
517421231	0
517421241	3
517421291	4
517421381	0
517421481	3
517421671	3
517421721	0
517421831	3
517421921	0
517421961	3
517421971	3
517422001	3
517422011	0
517422021	2
517422031	3
517422071	3
517422081	4
517422091	2
517422111	0
517422231	4
517422241	3
517422261	2
517422331	3
517422381	3
517422451	3
517422691	0
517422701	3
517422841	3
517423341	3
517423351	3
517423431	2
518415701	4
518416241	4
518416271	3
518416321	0
518416661	3
518417041	0
518417101	3
518417131	3
518417171	2
518417221	0
518417261	2
518417271	4
518417481	0
518417631	1
518417711	0
518417751	0
518417761	4
518417771	0
518417811	2
518417821	3
518417831	2
518417871	4
518417891	4
518417901	4
518417941	3
518417951	4
518418011	2
518418051	0
518418061	4
518418171	4
518418201	0
518418211	4
518418221	4
518418231	4
518418241	4
518418301	0
518418311	4
518418381	2
518418411	4
518418421	4
518418431	2
518418441	4
518418451	3
518418491	2
518418571	2
518418581	2
518418601	3
518418721	0
518418731	0
518418841	1
518418921	3
518418941	3
518418991	4
518419001	0
518419011	2
518419031	4
518419121	0
518419301	3
518419351	0
518419521	0
518419711	2
518419941	3
518420581	0
519418021	0
519418621	2
519418761	0
519419521	4
519421051	0
519421161	0
519421301	2
519421311	3
519421321	3
519421521	0
519421531	0
519421581	4
519421711	3
519421731	0
519421761	4
519421841	0
519421861	0
519421931	1
519422011	1
519422041	0
519422081	4
519422101	0
519422201	0
519422211	0
519422231	0
519422311	2
519422361	4
519422431	0
519422531	2
519422541	1
519422631	0
519422641	0
519422661	1
519422671	0
519422681	0
519422781	1
519422811	0
519422851	4
519422921	0
519422941	2
519423121	2
519423321	0
519423371	0
519423381	0
519423431	2
519423631	0
519424241	0
520419481	0
520419631	1
520419741	2
520419771	3
520420341	3
520420561	0
520421791	3
520421801	3
520421821	2
520421841	0
520421851	2
520421951	1
520421961	3
520421991	1
520422031	0
520422101	2
520422151	0
520422171	2
520422211	0
520422241	3
520422261	1
520422301	0
520422321	0
520422351	2
520422391	2
520422401	0
520422411	2
520422421	0
520422471	2
520422511	0
520422531	0
520422551	2
520422591	1
520422611	0
520422621	0
520422641	2
520422651	0
520422661	2
520422731	2
520422741	0
520422751	2
520422771	3
520422861	0
520422881	2
520422921	2
520422941	0
520422991	3
520423001	0
520423141	0
520423241	2
520423261	1
520423291	0
520423301	0
520423311	0
520423461	0
520423611	1
520423671	1
520423871	2
520423941	2
520424021	0
520424041	0
520424691	0
520424871	2
520424931	2
520425401	3
520425611	2
520425821	2
521427411	3
521428271	3
521428281	3
521429441	3
521431321	0
521431421	3
521431431	2
521431521	2
521431601	1
521432231	0
521432331	0
521432381	3
521432421	0
521432501	3
521432701	0
521432771	4
521433051	2
521433081	0
521433101	3
521433231	0
521433321	3
521433411	3
521433441	3
521433491	3
521433501	0
521433601	0
521433631	0
521433661	0
521433761	0
521433781	2
521433791	0
521433881	4
521433961	0
521433991	2
521434001	0
521434051	4
521434061	2
521434071	0
521434121	0
521434131	0
521434171	2
521434191	0
521434221	4
521434251	4
521434311	3
521434321	0
521434381	2
521434421	0
521434471	0
521434511	0
521434611	2
521434621	0
521434661	3
521434861	2
521434881	1
521434951	1
521435041	1
521435101	2
521435141	0
521440011	1
521440041	3
521440151	0
521440271	0
521440311	4
521440401	0
521440451	1
521440501	3
521440551	4
521440561	2
521440571	1
521440591	4
521440621	3
521440691	2
521440721	1
521440811	4
521440891	1
521440921	1
521440931	2
521440961	2
521441131	3
521441161	1
521441311	0
521441501	4
521441531	2
521441571	2
521441641	4
521441711	1
521441721	0
521441741	4
521441761	3
521441801	0
521441831	1
521441841	3
521442121	0
521442151	0
521442421	2
521443361	2
521443411	1
521443471	1
521443481	1
522418251	2
522421061	3
522421411	3
522422021	0
522422291	0
522422621	2
522422741	2
522422751	3
522422781	0
522422891	4
522422931	4
522423001	4
522423011	4
522423021	2
522423051	4
522423211	0
522423221	4
522423351	1
522423361	3
522423421	0
522423441	0
522423481	0
522423491	4
522423501	4
522423631	0
522423661	0
522423761	0
522423811	4
522423841	0
522423861	0
522423951	0
522423971	0
522424001	4
522424011	0
522424071	0
522424081	0
522424111	0
522424121	3
522424131	3
522424151	0
522424161	0
522424181	4
522424211	4
522424261	0
522424351	2
522424361	0
522424401	3
522424501	3
522424551	2
522424561	0
522424581	2
522424591	0
522424611	4
522424621	4
522424701	0
522424721	4
522424801	0
522424831	0
522424851	4
522424911	0
522424941	3
522424951	2
522425001	2
522425011	3
522425071	2
522425121	0
522425191	0
522425221	0
522425231	0
522425261	0
522425291	4
522425321	2
522425461	2
522425501	0
522425711	0
522425721	0
522425821	0
522425871	4
522425881	4
522426061	0
522426121	4
522426231	0
522426301	2
522426351	0
522426471	0
522426741	1
522426901	0
522426961	3
522427281	0
523420961	3
523420981	0
523421021	1
523421031	2
523421041	1
523421681	2
523422711	0
523423001	3
523424461	0
523424491	2
523424551	0
523424771	3
523424921	2
523424971	0
523425391	0
523425471	0
523425491	0
523425561	2
523425601	2
523425651	0
523425691	0
523425711	0
523425751	0
523425841	0
523425851	0
523426071	2
523426081	3
523426091	0
523426101	2
523426121	0
523426141	2
523426151	3
523426171	2
523426221	2
523426261	4
523426271	4
523426291	2
523426351	2
523426361	0
523426391	0
523426461	0
523426471	0
523426521	2
523426551	0
523426561	0
523426591	0
523426661	3
523426701	1
523426711	0
523426771	1
523426781	4
523426851	2
523426871	2
523426891	2
523426921	0
523426941	4
523426971	0
523426981	0
523426991	0
523427051	1
523427061	2
523427071	2
523427081	1
523427131	0
523427151	0
523427171	0
523427181	2
523427241	1
523427251	0
523427261	0
523427271	4
523427311	2
523427371	0
523427441	4
523427521	2
523427531	2
523427571	2
523427611	2
523427671	3
523427731	0
523427781	0
523427821	2
523427871	0
523427881	0
523427971	2
523427991	0
523428041	2
523428051	0
523428061	0
523428101	4
523428121	4
523428141	0
523428191	0
523428201	3
523428311	4
523428411	1
523428421	0
523428431	0
523428471	0
523428511	3
523428831	2
523428851	4
523429181	0
523429361	2
523429451	2
523429461	0
523429511	4
523429781	2
523429991	2
523430381	2
523430421	2
524436131	3
524436181	0
524436191	2
524436961	3
524437041	0
524437361	0
524437381	0
524437411	0
524437531	3
524437581	0
524437591	0
524437791	0
524438011	0
524438521	0
524438601	0
524438631	0
524438681	0
524438791	4
524438931	0
524438961	0
524439021	0
524439061	0
524440061	0
524440201	2
524440211	0
524440281	0
524440291	4
524440301	3
524440691	0
524440701	0
524440721	0
524440731	0
524440811	4
524440871	0
524441071	0
524441081	0
524441091	4
524441101	0
524441131	4
524441161	0
524441191	2
524441201	2
524441221	0
524441231	0
524441241	0
524441331	3
524441371	2
524441431	0
524441501	0
524441511	0
524441601	0
524441701	0
524441891	4
524441921	3
524441971	2
524442091	0
524442101	0
524442111	2
524442141	1
524442151	4
524442321	0
524442341	0
524442591	0
524442661	2
524442831	0
524442911	0
524443011	3
524443211	0
524443291	2
524443761	0
524443871	0
524443881	4
524444101	0
524444131	0
524444151	3
524444251	0
524444281	3
524444611	0
525412141	4
525412151	4
525413781	3
525414251	0
525414361	0
525414371	0
525414381	4
525414571	4
525414581	2
525414591	0
525414611	0
525414621	2
525414711	3
525414721	0
525414781	4
525415031	3
525415091	2
525415101	4
525415141	1
525415351	4
525415361	4
525415371	4
525415381	2
525415401	4
525415411	4
525415431	0
525415451	0
525415461	0
525415541	4
525415561	2
525415591	3
525415611	2
525415621	2
525415691	3
525415781	3
525415811	4
525415831	0
525415841	2
525415851	4
525415861	2
525415871	4
525415901	3
525415911	0
525415971	0
525415991	0
525416151	4
525416161	4
525416171	2
525416191	3
525416201	4
525416211	2
525416231	2
525416251	0
525416261	4
525416281	3
525416301	4
525416331	3
525416341	2
525416371	0
525416381	2
525416391	0
525416401	3
525416411	1
525416431	2
525416441	2
525416501	2
525416521	2
525416551	0
525416601	0
525416611	3
525416621	0
525416681	3
525416761	0
525416771	4
525416781	3
525416801	3
525416821	0
525416831	0
525416841	3
525416901	4
525416911	0
525416921	2
525416931	1
525416941	3
525417111	4
525417141	4
525417281	3
525417311	0
525417321	0
525417631	4
525417691	3
525417701	2
525417711	3
525417911	4
525418011	3
525418021	0
525418031	3
526411901	0
526412981	0
526412991	0
526413051	0
526413331	0
526413341	0
526413351	1
526413381	2
526413391	0
526413411	2
526413491	2
526413511	2
526413521	0
526413531	0
526413541	0
526413591	0
526413601	2
526413611	0
526413681	0
526413701	2
526413731	0
526413741	2
526413751	0
526413831	1
526413911	0
526413931	4
526413951	2
526414031	0
526414111	0
526414121	2
526414151	2
526414191	0
526414241	4
526414251	1
526414261	0
526414271	1
526414301	0
526414331	0
526414361	0
526414381	0
526414391	0
526414401	0
526414431	3
526414451	0
526414511	0
526414531	1
526414561	0
526414801	1
526414821	0
526414831	2
526414841	2
526414851	3
526414861	0
526414871	1
526414881	0
526414891	0
526414901	3
526414911	0
526414941	0
526414951	0
526414961	2
526414981	0
526415021	2
526415031	2
526415111	0
526415141	0
526415151	0
526415191	1
526415201	2
526415211	2
526415261	0
526415271	0
526415341	2
526415521	2
526415531	0
526415641	3
526415731	3
526415801	0
526415851	0
526415861	0
526415881	0
526416051	2
527435231	0
527435441	0
527435941	2
527436131	2
527436391	4
527436981	0
527437491	4
527437521	4
527437581	0
527437681	0
527437781	0
527437791	4
527437821	2
527437901	0
527438141	0
527438181	0
527438231	0
527438241	3
527438411	0
527438471	0
527438671	0
527438831	0
527438901	0
527438911	0
527438931	4
527439101	0
527439281	2
527439291	0
527439371	0
527439381	2
527439391	0
527439421	0
527439461	0
527439501	0
527439511	0
527439641	2
527439681	0
527439781	4
527439821	0
527440091	0
527440211	0
527440231	0
527440341	0
527440401	0
527440461	0
527440511	4
527440711	0
527441171	0
527441181	0
527441211	1
527441231	0
527441821	0
527441831	0
527441901	4
527441921	0
527443121	0
528407741	2
528407801	1
528407911	0
528407951	2
528408181	1
528408311	2
528408331	0
528408381	2
528408441	3
528408491	2
528408501	2
528408541	0
528408571	0
528408591	2
528408671	0
528408681	2
528408691	0
528408701	1
528408731	0
528408761	0
528408791	1
528408851	0
528409021	0
528409191	2
528409211	2
528409221	3
528410111	1
528410241	1
528410271	0
528410281	3
528410291	1
528410311	2
528410391	2
529418851	4
529422391	0
529422431	2
529422461	0
529422881	3
529423341	3
529424271	4
529424401	4
529424491	3
529424611	3
529424631	3
529424661	4
529424731	4
529424741	4
529424831	4
529424881	0
529425021	4
529425091	2
529425101	3
529425161	1
529425251	3
529425321	3
529425361	4
529425371	3
529425381	4
529425451	2
529425541	2
529425601	3
529425611	2
529425761	4
529425901	2
529425931	3
529425991	0
529426031	0
529426071	3
529426161	0
529426171	4
529426281	2
529426341	2
529426411	3
529426461	2
529426471	4
529426481	0
529426591	2
529426701	0
529426801	0
529426951	3
529427071	2
529427091	0
529427211	3
529427411	2
529427421	3
529427571	1
529427591	2
529427601	3
529428241	1
529428331	3
529428881	4
529429231	4
530419081	3
530419111	3
530422131	1
530422181	1
530423201	3
530423621	3
530423761	4
530423841	4
530423871	4
530424041	3
530424301	0
530424361	0
530424401	3
530424431	3
530424461	3
530424471	0
530424691	2
530424851	3
530425001	3
530425091	0
530425111	0
530425251	4
530425381	1
530425751	2
530426021	0
530426221	2
530426231	0
530426541	4
